# Supplementary material for: Pharmacokinetic and Pharmacodynamic Modeling of Enrofloxacin and Its Metabolite Ciprofloxacin in Pregnant Goats
Source: Vet Sci. 2025 Jun 15;12(6):588. doi: 10.3390/vetsci12060588 (PMC12197546; doi:10.3390/vetsci12060588)
Supplement: Supplementary file 1 [file vetsci-12-00588-s001.zip]

Archive with 1 entries (1 files):
- vetsci-3653157-supplementary.pdf
